# Supplementary material for: Ultra-Fast Intraoperative IDH-Mutation Analysis Enables Rapid Stratification and Therapy Planning in Diffuse Gliomas
Source: Int J Mol Sci. 2025 Oct 2;26(19):9639. doi: 10.3390/ijms26199639 (PMC12524806; doi:10.3390/ijms26199639)
Supplement: Supplementary file 1 [file ijms-26-09639-s001.zip]

Archive with 1 entries (1 files):
- Suppl_Tables.xlsx
