# Supplementary material for: Ultra-Fast Intraoperative IDH-Mutation Analysis Enables Rapid Stratification and Therapy Planning in Diffuse Gliomas
Source: Int J Mol Sci. 2025 Oct 2;26(19):9639. doi: 10.3390/ijms26199639 (PMC12524806; doi:10.3390/ijms26199639)
Supplement: Supplementary file 1 [file ijms-26-09639-s001.zip › Suppl_Tables.xlsx]

## Sheet: Table_S1
Table S1: Details of the reference cohort. Indicated are details on the cohort characteristics.
ID	diagnosis	WHO grade	reference method	mutation detected	1p/19q	FFPE thickness	FFPE slides	microdissection	Idylla result	control Cq	mutation Cq	delta Cq	Idyalla time (min)	NGS time (d)	IHC IDH1 R132H
A01	Astrocytoma IDH mutated	4	NGS Illumina Focus Panel	IDH1 R132C	retained	5µm	2	no	IDH1 R132	30.8	35.5	4.7	92	12	neg
A02	Astrocytoma IDH mutated	2	NGS Illumina Focus Panel	IDH1 R132H	retained	5µm	2	no	IDH1 R132	30.2	34.5	4.3	96	13	pos
A03	Oligodendroglioma IDH mutated 1p/19q co-deleted	3	NGS Illumina Focus Panel	IDH1 R132H	deleted	10µm	2	no	IDH1 R132	31	35.2	4.2	89	8	pos
A04	Astrocytoma IDH mutated	4	NGS Illumina Focus Panel	IDH1 R132H	retained	10µm	2	no	IDH1 R132	30.7	35.1	4.4	88	15	pos
A05	Astrocytoma IDH mutated	4	NGS Illumina Focus Panel	IDH1 R132H	retained	10µm	2	no	IDH1 R132	30.2	33.4	3.2	99	12	pos
A06	Glioblastoma IDH wildtype	4	NGS Illumina Focus Panel	No Mutation Detected	n.a.	10µm	4	no	No Mutation Detected	30.6	n.a.	n.a.	88	16	neg
A07	Astrocytoma IDH mutated	3	NGS Illumina Focus Panel	IDH1 R132H	retained	10µm	2	no	IDH1 R132	30.3	34.9	4.6	88	10	pos
A08	Oligodendroglioma IDH mutated 1p/19q co-deleted	2	NGS Illumina Focus Panel	IDH1 R132H	deleted	10µm	4	no	IDH1 R132	32.3	36.9	4.6	88	14	pos
A09	Astrocytoma IDH mutated	2	NGS Illumina Focus Panel	IDH1 R132H	retained	10µm	2	no	IDH1 R132	32.4	37	4.6	88	7	pos
A10	Glioblastoma IDH wildtype	4	NGS Illumina Focus Panel	No Mutation Detected	n.a.	10µm	2	no	No Mutation Detected	33.4	n.a.	n.a.	88	9	neg
A11	Glioblastoma IDH wildtype	4	NGS Illumina Focus Panel	No Mutation Detected	n.a.	10µm	4	no	No Mutation Detected	32.1	n.a.	n.a.	88	8	neg
A12	Glioblastoma IDH wildtype	4	NGS Illumina Focus Panel	No Mutation Detected	n.a.	10µm	4	no	No Mutation Detected	31	n.a.	n.a.	88	9	neg
A13	Glioblastoma IDH wildtype	4	NGS Illumina Focus Panel	No Mutation Detected	n.a.	10µm	2	no	No Mutation Detected	32.2	n.a.	n.a.	88	12	neg
A14	Glioblastoma IDH wildtype	4	NGS Illumina Focus Panel	No Mutation Detected	n.a.	10µm	4	no	No Mutation Detected	34.7	n.a.	n.a.	88	8	neg
A15	Glioblastoma IDH wildtype	4	NGS Illumina Focus Panel	No Mutation Detected	n.a.	10µm	2	no	No Mutation Detected	32.1	n.a.	n.a.	88	12	neg
A16	Astrocytoma IDH mutated	2	NGS Illumina Focus Panel	IDH1 R132H	retained	10µm	4	no	IDH1 R132	36.1	40.8	4.7	90	14	pos
A17	Astrocytoma IDH mutated	4	NGS Illumina Focus Panel	IDH1 R132H	retained	10µm	4	no	IDH1 R132	31.2	35.9	4.7	88	7	pos
A18	Astrocytoma IDH mutated	3	NGS Illumina Focus Panel	IDH1 R132H	retained	10µm	4	no	IDH1 R132	30.9	35.2	4.3	89	10	pos
A19	Astrocytoma IDH mutated	4	NGS Illumina Focus Panel	IDH1 R132H	retained	10µm	4	no	IDH1 R132	32.6	38.2	5.6	93	13	pos
A20	Astrocytoma IDH mutated	2	NGS Illumina Focus Panel	IDH1 R132H	retained	10µm	3	no	IDH1 R132	32.2	36.2	4	88	24	pos
A21	Astrocytoma IDH mutated	2	NGS Illumina Focus Panel	IDH1 R132C	retained	10µm	4	no	IDH1 R132	34.6	42.1	7.5	90	11	neg
A22	Astrocytoma IDH mutated	3	NGS Illumina Focus Panel	IDH1 R132H	retained	10µm	4	no	IDH1 R132	31.6	35.7	4.1	88	9	pos
A23	Glioblastoma IDH wildtype	4	NGS Illumina Focus Panel	No Mutation Detected	n.a.	10µm	4	no	No Mutation Detected	31	n.a.	n.a.	89	13	neg
A24	Glioblastoma IDH wildtype	4	NGS Illumina Focus Panel	No Mutation Detected	n.a.	10µm	4	no	No Mutation Detected	33.2	n.a.	n.a.	88	13	neg
A25	Glioblastoma IDH wildtype	4	NGS Illumina Focus Panel	No Mutation Detected	n.a.	10µm	2	no	No Mutation Detected	32.1	n.a.	n.a.	88	15	neg
A26	Glioblastoma IDH wildtype	4	NGS Illumina Focus Panel	No Mutation Detected	n.a.	10µm	4	no	No Mutation Detected	35	n.a.	n.a.	88	10	neg
A27	Glioblastoma IDH wildtype	4	NGS Illumina Focus Panel	No Mutation Detected	n.a.	10µm	4	no	No Mutation Detected	32.2	n.a.	n.a.	90	7	neg
A28	Glioblastoma IDH wildtype	4	NGS Illumina Focus Panel	No Mutation Detected	n.a.	10µm	3	no	No Mutation Detected	33.3	n.a.	n.a.	89	20	neg
A29	Glioblastoma IDH wildtype	4	NGS Illumina Focus Panel	No Mutation Detected	n.a.	10µm	4	no	No Mutation Detected	33.7	n.a.	n.a.	89	12	neg
A30	Glioblastoma IDH wildtype	4	NGS Illumina Focus Panel	No Mutation Detected	n.a.	10µm	3	no	No Mutation Detected	35.2	n.a.	n.a.	89	12	neg

## Sheet: Table_S2
Table S2: Details of the exploration cohort. Indicated are details on the cohort characteristics.
ID	diagnosis	WHO grade	reference method	mutation detected	1p/19q	cryo thickness	cryo slides	microdissection	Idylla result	control Cq	mutation Cq	delta Cq	Idyalla time (min)	NGS time (d)	IHC IDH1 R132H
B01	Glioblastoma IDH wildtype	4	NGS Illumina Focus Panel	No Mutation Detected	n.a.	10 µm	2	no	No mutation detected	29	n.a.	n.a.	89	15	neg
B02	Diffuse high-grade glioma of pediatric subtype H3 wildtype IDH wildtype	4	NGS Illumina Focus Panel	No Mutation Detected	n.a.	10 µm	2	no	No mutation detected	29	n.a.	n.a.	88	8	neg
B03	Glioblastoma IDH wildtype	4	NGS Illumina Focus Panel	No Mutation Detected	n.a.	10 µm	2	no	No mutation detected	28	n.a.	n.a.	87	20	neg
B04	Glioblastoma IDH wildtype	4	NGS Illumina Focus Panel	No Mutation Detected	n.a.	10 µm	2	no	No mutation detected	25	n.a.	n.a.	91	15	neg
B05	Glioblastoma IDH wildtype	4	NGS Illumina Focus Panel	No Mutation Detected	n.a.	10 µm	2	no	No mutation detected	29	n.a.	n.a.	89	12	neg
B06	Glioblastoma IDH wildtype	4	NGS Illumina Focus Panel	No Mutation Detected	n.a.	10 µm	2	no	No mutation detected	32	n.a.	n.a.	89	12	neg
B07	High grade difffuse astrocytic tumor with piloid features	analog. 3	NGS Illumina Focus Panel	No Mutation Detected	n.a.	10 µm	2	no	No mutation detected	30	n.a.	n.a.	92	7	neg
B08	Glioblastoma IDH wildtype	4	NGS Illumina Focus Panel	No Mutation Detected	n.a.	10 µm	2	no	No mutation detected	33	n.a.	n.a.	88	14	neg
B09	Glioblastoma IDH wildtype	4	NGS Illumina Focus Panel	No Mutation Detected	n.a.	10 µm	2	no	No mutation detected	31	n.a.	n.a.	89	14	neg
B10	Glioblastoma IDH wildtype	4	NGS Illumina Focus Panel	No Mutation Detected	n.a.	10 µm	2	no	No mutation detected	30	n.a.	n.a.	90	10	neg
B11	Glioblastoma IDH wildtype	4	NGS Illumina Focus Panel	No Mutation Detected	n.a.	10 µm	2	no	No mutation detected	28	n.a.	n.a.	95	14	neg
B12	Oligodendroglioma IDH mutated 1p/19q co-deleted	3	NGS Illumina Focus Panel	IDH1 R132H	deleted	10 µm	2	no	IDH1 R132	23	27	4	90	16	pos
B13	Glioblastoma IDH wildtype	4	NGS Illumina Focus Panel	No Mutation Detected	n.a.	10 µm	2	no	No mutation detected	29	n.a.	n.a.	89	27	neg
B14	Glioblastoma IDH wildtype	4	NGS Illumina Focus Panel	No Mutation Detected	n.a.	10 µm	2	no	No mutation detected	29	n.a.	n.a.	89	13	neg
B15	Ganglioglioma	1	NGS Illumina Focus Panel	No Mutation Detected	n.a.	10 µm	2	no	No mutation detected	26	n.a.	n.a.	89	8	neg
B16	Oligodendroglioma IDH mutated 1p/19q co-deleted	2	NGS Illumina Focus Panel	IDH1 R132S	deleted	10 µm	3	no	IDH1 R132	28.5	29	0.5	89	20	neg
B17	Glioblastoma IDH wildtype	4	NGS Illumina Focus Panel	No Mutation Detected	n.a.	10 µm	2	no	No mutation detected	27	n.a.	n.a.	88	9	neg
B18	Glioblastoma IDH wildtype	4	NGS Illumina Focus Panel	No Mutation Detected	n.a.	10 µm	2	no	No mutation detected	27	n.a.	n.a.	88	15	neg
B19	Oligodendroglioma IDH mutated 1p/19q co-deleted	2	NGS Illumina Focus Panel	IDH1 R132H	deleted	10 µm	2	no	IDH1 R132	27.6	n.a.	n.a.	89	13	pos
B20	Glioblastoma IDH wildtype	4	NGS Illumina Focus Panel	No Mutation Detected	n.a.	10 µm	2	no	No mutation detected	30.9	n.a.	n.a.	90	15	neg
B21	Glioblastoma IDH wildtype	4	NGS Illumina Focus Panel	No Mutation Detected	n.a.	10 µm	2	no	No mutation detected	29.1	n.a.	n.a.	93	12	neg
B22	Astrocytoma IDH mutated	3	NGS Illumina Focus Panel	IDH1 R132H	retained	10 µm	3	no	IDH1 R132	29	33.9	4.9	90	14	pos
B23	Astrocytoma IDH mutated	4	NGS Illumina Focus Panel	IDH1 R132H	retained	10 µm	2	no	IDH1 R132	22	26.7	4.7	89	11	pos
B24	Astrocytoma IDH mutated	4	NGS Illumina Focus Panel	IDH1 R132H	retained	1 mm³	1 particle	no	IDH1 R132	28.8	33.8	5	90	13	pos
B25	Glioblastoma IDH wildtype	4	NGS Illumina Focus Panel	No Mutation Detected	n.a.	10 µm	3	no	No mutation detected	30.2	n.a.	n.a.	89	11	neg
B26	Benigne piloid lesion with eosinophilic deposits	not assigned	NGS Illumina Focus Panel	No Mutation Detected	n.a.	10 µm	3	no	No mutation detected	31	n.a.	n.a.	91	19	neg
B27	Glioblastoma IDH wildtype	4	NGS Illumina Focus Panel	No Mutation Detected	n.a.	10 µm	3	no	No mutation detected	28.2	n.a.	n.a.	93	15	neg
B28	Glioblastoma IDH wildtype	4	NGS Illumina Focus Panel	No Mutation Detected	n.a.	10 µm	5	no	No mutation detected	28.8	n.a.	n.a.	87	7	neg
B29	Glioblastoma IDH wildtype	4	NGS Illumina Focus Panel	No Mutation Detected	n.a.	10 µm	3	no	No mutation detected	28	n.a.	n.a.	91	11	neg
B30	Glioblastoma IDH wildtype	4	NGS Illumina Focus Panel	No Mutation Detected	n.a.	10 µm	3	no	No mutation detected	30	n.a.	n.a.	95	12	neg
B31	Glioblastoma IDH wildtype	4	NGS Illumina Focus Panel	No Mutation Detected	n.a.	10 µm	3	no	No mutation detected	31.2	n.a.	n.a.	95	12	neg
B32	Glioblastoma IDH wildtype	4	NGS Illumina Focus Panel	No Mutation Detected	n.a.	10 µm	3	no	No mutation detected	31.1	n.a.	n.a.	95	14	neg
B33	Glioblastoma IDH wildtype	4	NGS Illumina Focus Panel	No Mutation Detected	n.a.	10 µm	3	no	No mutation detected	31.4	n.a.	n.a.	89	13	neg
B34	Glioblastoma IDH wildtype	4	NGS Illumina Focus Panel	No Mutation Detected	n.a.	10 µm	3	no	No mutation detected	27.7	n.a.	n.a.	93	16	neg
B35	Astrocytoma IDH mutated	4	NGS Illumina Focus Panel	IDH1 R132C	retained	10 µm	4	no	IDH1 R132	28.5	33.4	4.9	92	14	neg
